# Supplementary material for: Temperature‐Dependent Kinetics of Plasma‐Based CO2 Conversion: Interplay of Electron‐Driven and Thermal‐Driven Chemistry
Source: ChemSusChem. 2024 Nov 20;18(6):e202401526. doi: 10.1002/cssc.202401526 (PMC11912113; doi:10.1002/cssc.202401526)
Supplement: Supplementary file 1 — Supporting Information [file CSSC-18-e202401526-s001.zip]

Archive with 4 entries (4 files):
- bolsigdb_CO2.dat
- chem_CO2.inp
- kinet_CO2.inp
- therm_CO2.dat
