# Supplementary material for: Temperature‐Dependent Kinetics of Plasma‐Based CO2 Conversion: Interplay of Electron‐Driven and Thermal‐Driven Chemistry
Source: ChemSusChem. 2024 Nov 20;18(6):e202401526. doi: 10.1002/cssc.202401526 (PMC11912113; doi:10.1002/cssc.202401526)
Supplement: Supplementary file 1 — Supporting Information [file CSSC-18-e202401526-s001.zip › chem_CO2.inp]

!
! SUPPLEMENTARY MATERIAL
!
! TEMPERATURE-DEPENDENT KINETICS OF PLASMA-BASED CO2 CONVERSION: INTERPLAY OF ELECTRON-DRIVEN AND THERMAL-DRIVEN CHEMISTRY

! ASWATH MOHANAN(1), RAMSES SNOECKX(1,2,*), AND MIN SUK CHA(1) 
! (1)CCRC, PHYSICAL SCIENCE AND ENGINEERING DIVISION (PSE), KING ABDULLAH UNIVERSITY OF SCIENCE AND TECHNOLOGY (KAUST), THUWAL 23955, SAUDI ARABIA
! (2)LABORATORY FOR ADVANCED FIBERS, EMPA, SWISS FEDERAL LABORATORIES FOR MATERIALS SCIENCE AND TECHNOLOGY, LERCHENFELDSTRASSE 5, 9014 ST. GALLEN, SWITZERLAND
! (*)CORRESPONDING AUTHOR: RAMSES.SNOECKX@EMPA.CH
!
!
! Compiled by Mohanan A. 01/June/2024
!
ELEMENTS
O
C
END

SPECIES
O       O(1D)        O(1S)      
O2      O2(a1)       O2(b1)     O2(c)             
O3
C		
CO		CO2
C2O
END

!THERMO
! Insert thermodynamics here or use in default file
!END

REACTIONS

!++++++++++++++++++++++++++++++++++++++++++++++++++++++++++++++++++++++++++++++++++++++++++++++++++++++++++++++++++++++++++++++++++++++++++++++++++++++++++++++
! O2 MECHANISM
!++++++++++++++++++++++++++++++++++++++++++++++++++++++++++++++++++++++++++++++++++++++++++++++++++++++++++++++++++++++++++++++++++++++++++++++++++++++++++++++

!----------------------------------------------------------------------------------------------------------------------------------
! O2
!----------------------------------------------------------------------------------------------------------------------------------
O+O+M=O2+M                                      1.89E+13 0.000 -1788.3 !\Author: AK !\Ref: TSANG AND HAMPSON, J. PHYS. CHEM. REF. DATA, 15 !\Comment: WARNING 
	O/1.21/ 
    O(1D)/1.21/
    O(1S)/1.21/
    O2/1.21/
    O2(a1)/1.21/
    O2(b1)/1.21/
    O2(c)/1.21/
    O3/1.21/
    CO/2.108/
    CO2/4.34/
 
!----------------------------------------------------------------------------------------------------------------------------------
! O3
!----------------------------------------------------------------------------------------------------------------------------------
O2+O+M=O3+M        1.87E16 -1.1  -7.89E2 ! 3-parameter fitting with data for 150-400K and 700-3000 K in Hippler et al. J. Chem. Phys. (1990)
    O/5.0/
    O(1D)/5.0/
    O(1S)/5.0/ 
    O2/1.25/
    O2(a1)/1.25/
    O2(b1)/1.25/
    O2(c)/1.25/
    O3/3.125/
	CO/0.25/ 
	CO2/0.50/

O3+O=O2+O2    1.29E13 0.0 4.560E3 ! 2-parameter fitting with Davis et al. Chem. Phys. Lett. (1973) and Jones & Davidson J. Am. Chem. Soc. (1962)


!++++++++++++++++++++++++++++++++++++++++++++++++++++++++++++++++++++++++++++++++++++++++++++++++++++++++++++++++++++++++++++++++++++++++++++++++++++++++++++++
! CO2 MECHANISM
!++++++++++++++++++++++++++++++++++++++++++++++++++++++++++++++++++++++++++++++++++++++++++++++++++++++++++++++++++++++++++++++++++++++++++++++++++++++++++++++

!----------------------------------------------------------------------------------------------------------------------------------
! CO/CO2
!----------------------------------------------------------------------------------------------------------------------------------
CO+O2<=>O+CO2                                      1.533E+12    0.000    47700.00
C+O2<=>O+CO                                        6.620E+13    0.000      636.00

CO+O(+M)<=>CO2(+M)                                 1.880E+11    0.000     2430.00
     LOW  /  1.400E+21   -2.100   5500.00/
    CO/1.90/ 
    CO2/3.80/

O3+CO=CO2+O2        0.24 0.00 0.00 ! 1972ARI/WAR1514 NIST

!----------------------------------------------------------------------------------------------------------------------------------
! C2O
!----------------------------------------------------------------------------------------------------------------------------------
C+CO+M=C2O+M                                   2.357E+16 0.00 0.00  !\https://doi.org/10.1002/ctpp.2150340105

C2O+O=CO+CO    5.0E13 0.00 0.00  !\https://doi.org/10.1002/ctpp.2150340105
C2O+O2=CO2+CO    1.99E11 0.00 0.00  !\https://doi.org/10.1002/ctpp.2150340105

!++++++++++++++++++++++++++++++++++++++++++++++++++++++++++++++++++++++++++++++++++++++++++++++++++++++++++++++++++++++++++++++++++++++++++++++++++++++++++++++
END
