# Supplementary material for: Temperature‐Dependent Kinetics of Plasma‐Based CO2 Conversion: Interplay of Electron‐Driven and Thermal‐Driven Chemistry
Source: ChemSusChem. 2024 Nov 20;18(6):e202401526. doi: 10.1002/cssc.202401526 (PMC11912113; doi:10.1002/cssc.202401526)
Supplement: Supplementary file 1 — Supporting Information [file CSSC-18-e202401526-s001.zip › kinet_CO2.inp]

!
! SUPPLEMENTARY MATERIAL
!
! TEMPERATURE-DEPENDENT KINETICS OF PLASMA-BASED CO2 CONVERSION: INTERPLAY OF ELECTRON-DRIVEN AND THERMAL-DRIVEN CHEMISTRY

! ASWATH MOHANAN(1), RAMSES SNOECKX(1,2,*), AND MIN SUK CHA(1) 
! (1)CCRC, PHYSICAL SCIENCE AND ENGINEERING DIVISION (PSE), KING ABDULLAH UNIVERSITY OF SCIENCE AND TECHNOLOGY (KAUST), THUWAL 23955, SAUDI ARABIA
! (2)LABORATORY FOR ADVANCED FIBERS, EMPA, SWISS FEDERAL LABORATORIES FOR MATERIALS SCIENCE AND TECHNOLOGY, LERCHENFELDSTRASSE 5, 9014 ST. GALLEN, SWITZERLAND
! (*)CORRESPONDING AUTHOR: RAMSES.SNOECKX@EMPA.CH
!
!
! Compiled by Mohanan A. 01/June/2024
!
! ------------------------------------------------------
ELEMENTS
! ------------------------------------------------------
E O C

END

! ------------------------------------------------------
SPECIES
! ------------------------------------------------------
E

! ------------------------------------------------------
! O3,O2 and O species 
! ------------------------------------------------------
O     O(1D)    O(1S)  O^+   O^- 
O2    O2(a1)   O2(b1) O2(c) O2^+  O2^-
O3    O3^-
O4^+  O4^-

! ------------------------------------------------------
! C
! ------------------------------------------------------
C C^+

! ------------------------------------------------------
! CO species 
! ------------------------------------------------------
CO CO^+
CO(a3P)

! ------------------------------------------------------
! CO2 SPECIES 
! ------------------------------------------------------
CO2 
CO2^+

! ------------------------------------------------------
! C2O
! ------------------------------------------------------
C2O

END

! ------------------------------------------------------
BOLSIG
! ------------------------------------------------------
set electron-electron collisions 1.0d-20			

O
O(1D)
O(1S)
O2
O2(a1)
O2(b1)
O3
C
CO
CO2

END

! ------------------------------------------------------
REACTIONS
! ------------------------------------------------------

$ DOUBLE PRECISION :: DTION, TIONN, TIONN2, TIONN3, TIONN4, TEFFN, TEFFN2, TEFFN3, TEFFN4 ! K
$ DTION  = 2.0D0 / ( 3.0D0 * 1.3807D-16 ) * 1.6605D-24 * ( 1.0D-17 * EN )**2
$ TIONN  = TGAS + DTION * 14.0D0 * 8.0D19**2
$ TIONN2 = TGAS + DTION * 28.0D0 * 4.1D19**2
$ TIONN3 = TGAS + DTION * 42.0D0 * 6.1D19**2
$ TIONN4 = TGAS + DTION * 56.0D0 * 7.0D19**2
$ TEFFN  = ( TIONN  + 0.5D0 * TGAS ) / ( 1.0D0 + 0.5D0 )
$ TEFFN2 = ( TIONN2 + 1.0D0 * TGAS ) / ( 1.0D0 + 1.0D0 )
$ TEFFN3 = ( TIONN3 + 1.5D0 * TGAS ) / ( 1.0D0 + 1.5D0 )
$ TEFFN4 = ( TIONN4 + 2.0D0 * TGAS ) / ( 1.0D0 + 2.0D0 )


!----------------------------------------------------------------------------------------------------------------------------------
! CO2
!----------------------------------------------------------------------------------------------------------------------------------

!++++++++++++++++++++++++++++++++++++++++++++++++++++++++++++++++++++++++++++++++++++++++++++++++++++++++++++++++++++++++++++++++++++++++++++++++++++++++++++++
! ELECTRON IMPACT REACTIONS
!++++++++++++++++++++++++++++++++++++++++++++++++++++++++++++++++++++++++++++++++++++++++++++++++++++++++++++++++++++++++++++++++++++++++++++++++++++++++++++++

! ------------------------------------------------------
! ELASTIC/EFFECTIVE
! ------------------------------------------------------
E + CO => E + CO	    		    ! BOLSIG+ CO -> CO
E + CO2 => E + CO2           		! BOLSIG+ CO2 -> CO2

!----------------------------------------------------------------------------------------------------------------------------------
! VIBRATIONAL EXCITATION
!----------------------------------------------------------------------------------------------------------------------------------
E + CO => E + CO     			    ! BOLSIG+ CO -> @A
 @A = CO(V1) CO(V2) CO(V3) CO(V4) CO(V5) CO(V6) CO(V7) CO(V8) CO(V9) CO(V10)
E + CO2 => E + CO2     			    ! BOLSIG+ CO2 -> @A
 @A = CO2(Va) CO2(Vb1) CO2(Vb2) CO2(Vc) CO2(V1) CO2(Ve) CO2(Vf) CO2(Vg) CO2(Vh) CO2(Vi) CO2(Vd) 
 
!----------------------------------------------------------------------------------------------------------------------------------
! ELECTRONIC EXCITATION / DISSOCIATION
!----------------------------------------------------------------------------------------------------------------------------------
E + CO => E + CO(a3P)     			! BOLSIG+ CO -> CO(E1)
E + CO => E + CO     			    ! BOLSIG+ CO -> @A
 @A = CO(E31) CO(E2) CO(E32) CO(E41) CO(E42) CO(E43)
E + CO => E + C + O     	     	! BOLSIG+ CO -> C + O 

E + CO2 => E + CO(a3P) + O  		! BOLSIG+ CO2 -> CO2(11.9P)
E + CO2 => E + CO + O  			    ! BOLSIG+ CO2 -> CO2(7.4P)
E + CO2 => E + CO + O  			    ! BOLSIG+ CO2 -> CO2(7.4PF)

!----------------------------------------------------------------------------------------------------------------------------------
! IONIZATION
!----------------------------------------------------------------------------------------------------------------------------------  
E + C => E + E + C^+                !   Bolsig+ C -> C^+

E + CO => E + E + CO^+        		! BOLSIG+ CO -> CO^+ 
E + CO => E + E + C^+ + O     		! BOLSIG+ CO -> C^+ + O
E + CO => E + E + C + O^+     		! BOLSIG+ CO -> O^+ + C

E + CO2 => E + E + CO2^+      		! BOLSIG+ CO2 -> CO2^+     
E + CO2 => E + E + O + CO^+   		! BOLSIG+ CO2 -> CO^+ + O
E + CO2 => E + E + C^+ + O2   		! BOLSIG+ CO2 -> C^+ + O2
E + CO2 => E + E + CO + O^+   		! BOLSIG+ CO2 -> O^+ + CO

!----------------------------------------------------------------------------------------------------------------------------------
! ATTACHMENT
!---------------------------------------------------------------------------------------------------------------------------------- 
E + CO => C + O^-            		! BOLSIG+ CO -> C + O^-
E + CO2 => CO + O^-           		! BOLSIG+ CO2 -> CO + O^-

E + O2(a1) + CO2 => O2^- + CO2 	! 3.0e-30
E + O2(b1) + CO2 => O2^- + CO2 	! 3.0e-30
E + O2(c) + CO2 => O2^- + CO2 	! 3.0e-30


!++++++++++++++++++++++++++++++++++++++++++++++++++++++++++++++++++++++++++++++++++++++++++++++++++++++++++++++++++++++++++++++++++++++++++++++++++++++++++++++
! ELECTRON-ION RECOMBINATION REACTIONS
!++++++++++++++++++++++++++++++++++++++++++++++++++++++++++++++++++++++++++++++++++++++++++++++++++++++++++++++++++++++++++++++++++++++++++++++++++++++++++++++
E + CO2^+ => CO + O					! 2.00d-05*Te**(-0.50d0)/Tgas 
E + CO2^+ => C + O2         				! 3.94d-07*Te**(-0.40d0)
E + CO^+ => C + O           				! 3.68d-08*Te**(-0.55d0)

E + CO2^+ => CO + O(1D) 			! 4.2d-7 * exp(300/Te)**(-0.75d0)
E + CO2^+ => CO + O(1S) 			! 4.2d-7 * exp(300/Te)**(-0.75d0)


!++++++++++++++++++++++++++++++++++++++++++++++++++++++++++++++++++++++++++++++++++++++++++++++++++++++++++++++++++++++++++++++++++++++++++++++++++++++++++++++
! ELECTRON DETACHMENT REACTIONS
!++++++++++++++++++++++++++++++++++++++++++++++++++++++++++++++++++++++++++++++++++++++++++++++++++++++++++++++++++++++++++++++++++++++++++++++++++++++++++++++
CO + O^- => CO2 + E                           	! 5.50E-10

O^- + C   => CO + E                   			! 5.00E-10  
O^- + ANY_NEUTRAL => O + ANY_NEUTRAL + E   		! 4.00E-12 


!++++++++++++++++++++++++++++++++++++++++++++++++++++++++++++++++++++++++++++++++++++++++++++++++++++++++++++++++++++++++++++++++++++++++++++++++++++++++++++++
! QUENCHING REACTIONS
!++++++++++++++++++++++++++++++++++++++++++++++++++++++++++++++++++++++++++++++++++++++++++++++++++++++++++++++++++++++++++++++++++++++++++++++++++++++++++++++

!----------------------------------------------------------------------------------------------------------------------------------
! EXCITED STATES OF CO2(a 3P)
!----------------------------------------------------------------------------------------------------------------------------------  
CO(a3P) + O2 => CO + O + O         				! 2.4d-11
CO(a3P) + CO => CO2 + C         				! 1.6d-12
CO(a3P) + CO2 => CO + CO + O         				! 5.0d-12

CO(a3P) + O => CO + O	         				! 1.9d-10
CO(a3P) + O2 => CO + O2         				! 11.0d-11
CO(a3P) + CO => CO + CO         				! 9.85d-11
CO(a3P) + CO2 => CO + CO2         				! 5.0d-12

O + CO(a3P) + ANY_NEUTRAL => CO2 + ANY_NEUTRAL	! 1.08e-04*Tgas**(-3.1)*exp(-2772/Tgas)
O3 + CO(a3P) => CO2 + O2				        ! 4.0e-25
O^+ + CO(a3P) => O + CO^+			            ! (((14.01)**(2.0))/((14.01-6.22)**(2.0)))*4.9e-12*(Tgas/300.0)**(0.5)*exp(-4580.0/Tgas)
O^- + CO(a3P) => CO2 + E					    ! 5.5e-10 
C^+ + CO(a3P) => C + CO^+ 			            ! (((14.01)**(2.0))/((14.01-6.22)**(2.0)))*5.0e-13
O2 + CO(a3P) => CO2 + O				            ! 4.2e-12*exp(-24000.0/Tgas)

O(1S) + CO2 => O(1D) + CO2			! 4.0d-13
O(1S) + CO => O(1D) + CO			! 1.0d-13
O(1D) + CO2 => CO + O2				! 2.4d-13
O(1D) + CO2 => CO2 + O				! 7.4d-11 * exp(133/Tgas)
O(1D) + CO => O + CO				! 8.0d-11
O(1D) + CO => CO2			    	! 8.00d-11

@A + C => CO + O					! 3.0e-11
 @A= O2(a1) O2(b1) O2(c)
 
 
!++++++++++++++++++++++++++++++++++++++++++++++++++++++++++++++++++++++++++++++++++++++++++++++++++++++++++++++++++++++++++++++++++++++++++++++++++++++++++++++
! ION REACTIONS
!++++++++++++++++++++++++++++++++++++++++++++++++++++++++++++++++++++++++++++++++++++++++++++++++++++++++++++++++++++++++++++++++++++++++++++++++++++++++++++++

!----------------------------------------------------------------------------------------------------------------------------------
! POSITIVE IONS
!----------------------------------------------------------------------------------------------------------------------------------  
C^+ + CO2 => CO^+ + CO					! 1.10d-09
C^+ + CO => C + CO^+					! 5.00d-13
C^+ + O2 => CO + O^+					! 6.20d-10
C^+ + O2 => CO^+ + O					! 3.80d-10

CO2^+ + O => O2^+ + CO     			! 1.64d-10 
CO2^+ + O => O^+ + CO2      			! 9.62d-11 
CO2^+ + O2^- => CO + O2 + O         		! 6.00d-07 

CO2^+ + O2 => O2^+ + CO2                         ! 5.30E-11
CO2^+ + @A => CO2 + O2^+		! (((12.07)**(2.0))/((12.07-@B)**(2.0)))*5.3d-11
@A= O2(a1) O2(b1) O2(c)
@B= 1.00 1.00 1.60 

CO^+ + CO2 => CO2^+ + CO                   	 ! 1.00d-09 
CO^+ + O2 => O2^+ + CO                           ! 1.20d-10
CO^+ + O => CO + O^+         			! 1.40d-10 

CO^+ + @A => CO + O2^+			! (((12.07)**(2.0))/((12.07-@B)**(2.0)))*1.2d-10
@A= O2(a1) O2(b1) O2(c)
@B= 1.00 1.00 1.60 

CO^+ + C => CO + C^+        			! 1.10E-10 

C^+ + @A => CO + O^+				! 4.54d-10
@A= O2(a1) O2(b1) O2(c)

C^+ + @A => CO^+ + O				! 3.8d-10
@A= O2(a1) O2(b1) O2(c)

O^+ + CO2 => O + CO2^+				! 4.5d-10
O^+ + CO2 => O2^+ + CO				! 4.5d-10

O^+ + CO => CO^+ + O				! 4.90d-12*(Tgas/300.0d0)**(0.5d0)*exp(-4580.0d0/Tgas)

O2^+ + C => CO^+ + O				!5.2d-11

!----------------------------------------------------------------------------------------------------------------------------------
! NEGATIVE IONS
!----------------------------------------------------------------------------------------------------------------------------------  
O4^- + ANY_NEUTRAL => O2^- + O2 + ANY_NEUTRAL   ! 1e-10*exp(-1044.0/Tgas)

O3^- + O2 => O2 + O3 + E			    ! 2.30E-11
O3^- + O => O3 + O^-				        ! 1.00E-13 
O3^- + O3 => O2 + O2 + O2 + E  				! 3.00E-10 
O3^- + ANY_NEUTRAL => O3 + ANY_NEUTRAL + E  ! 2.30E-11 


!----------------------------------------------------------------------------------------------------------------------------------
! O2
!----------------------------------------------------------------------------------------------------------------------------------

!++++++++++++++++++++++++++++++++++++++++++++++++++++++++++++++++++++++++++++++++++++++++++++++++++++++++++++++++++++++++++++++++++++++++++++++++++++++++++++++
! ELECTRON IMPACT REACTIONS
!++++++++++++++++++++++++++++++++++++++++++++++++++++++++++++++++++++++++++++++++++++++++++++++++++++++++++++++++++++++++++++++++++++++++++++++++++++++++++++++

! ------------------------------------------------------
! ELASTIC
! ------------------------------------------------------

E + O => O + E                                     !   BOLSIG+ O -> O 

E + O2 => O2 + E                                   !   BOLSIG+ O2 -> O2

E + O3 => O3 + E                                   !   BOLSIG+ O3 -> O3 

!----------------------------------------------------------------------------------------------------------------------------------
! VIBRATIONAL EXCITATION
!----------------------------------------------------------------------------------------------------------------------------------

E + O2 => E + O2                                   !   BOLSIG O2 -> O2(v1)
E + O2 => E + O2                                   !   BOLSIG O2 -> O2(v2)
E + O2 => E + O2                                   !   BOLSIG O2 -> O2(v3)

!----------------------------------------------------------------------------------------------------------------------------------
! ELECTRONIC EXCITATION / DISSOCIATION
!----------------------------------------------------------------------------------------------------------------------------------

E + O => E + O(1D)                                 !   BOLSIG+ O -> O(1D)
E + O(1D) => E + O                                 !   BOLSIG+ O(1D) -> O
E + O => E + O(1S)                                 !   BOLSIG+ O -> O(1S)
E + O(1S) => E + O                                 !   BOLSIG+ O(1S) -> O

E + O => E + O                                	    !   BOLSIG+ O -> O(4S0)
E + O => E + O                                	    !   BOLSIG+ O -> O(2D0)
E + O => E + O                                	    !   BOLSIG+ O -> O(2P0)
E + O => E + O                                	    !   BOLSIG+ O -> O(3P0)

E + O2 => E + O2(a1)                               !   BOLSIG+ O2 -> O2(a1)
E + O2 => E + O2(b1)                               !   BOLSIG+ O2 -> O2(b1)
E + O2 => E + O2(c)                                !   BOLSIG+ O2 -> O2(4.5eV)
E + O2 => E + O2(c)                                !   BOLSIG+ O2 -> O2(5.58eV)

E + O2 => E + O + O(1D)                            !   BOLSIG+ O2 -> O + O(1D)
E + O2 => E + O + O(1S)                            !   BOLSIG+ O2 -> O2(9.97eV)
E + O2 => E + O + O(1S)                            !   BOLSIG+ O2 -> O2(14.7eV)

E + O2(a1) => O2(b1) + E                           !   BOLSIG+ O2(a1) -> O2(1.63)
E + O2(a1) => O2(c) + E                            !   BOLSIG+ O2(a1) -> O2(4.5)
E + O2(b1) => O2(c) + E                            !   BOLSIG+ O2(b1) -> O2(4.5)

E + O2(a1) => O + O + E                            !   BOLSIG+ O2(a1) -> O + O + E  
E + O2(b1) => O + O + E                            !   BOLSIG+ O2(b1) -> O + O + E
E + O2(a1) => O + O(1D) + E                        !   BOLSIG+ O2(a1) -> O + O(1D)  
E + O2(b1) => O + O(1D) + E                        !   BOLSIG+ O2(b1) -> O + O(1D)

E + O3 => O2(a1) + O + E                           !   8.5*BOLSIG+ O2 -> O2(5.58eV)
E + O3 => O2(a1) + O(1D) + E                       !   8.5*BOLSIG+ O2 -> O + O(1D)
E + O3 => O2(a1) + O(1S) + E                       !   8.5*BOLSIG+ O2 -> O2(9.97eV)
E + O3 => O2(a1) + O(1S) + E                       !   8.5*BOLSIG+ O2 -> O2(14.7eV)

!----------------------------------------------------------------------------------------------------------------------------------
! IONIZATION
!----------------------------------------------------------------------------------------------------------------------------------  

E + O => O^+ + E + E                               !   BOLSIG+ O -> O^+ 

E + O2 => O2^+ + E + E                             !   BOLSIG+ O2 -> O2^+
E + O2 => O + O^+ + E + E                          !   BOLSIG+ O2 -> O^+

E + O2(a1) => O2^+ + E + E                         !   BOLSIG+ O2(a1) -> O2^+ + E
E + O2(b1) => O2^+ + E + E                         !   BOLSIG+ O2(b1) -> O2^+ + E
E + O2(a1) => O + O^+ + E + E                      !   BOLSIG+ O2(a1) -> O + O^+
E + O2(b1) => O + O^+ + E + E                      !   BOLSIG+ O2(b1) -> O + O^+

!----------------------------------------------------------------------------------------------------------------------------------
! ATTACHMENT
!---------------------------------------------------------------------------------------------------------------------------------- 

E + O2  => O^- + O                                 !   BOLSIG O2  -> O^- + O

E + O3  => O^-  + O2                               !   BOLSIG O3  -> O^-
E + O3  => O2^- + O                                !   BOLSIG O3  -> O2^-

E + O2 + ANY_NEUTRAL => O2^- + ANY_NEUTRAL         !   BOLSIG O2 -> O2^- + O2

E + O  + O2 => O^- + O2                            !   1.0d-31

E + O3  + ANY_NEUTRAL => O3^-  + ANY_NEUTRAL       !   1.0d-31

!++++++++++++++++++++++++++++++++++++++++++++++++++++++++++++++++++++++++++++++++++++++++++++++++++++++++++++++++++++++++++++++++++++++++++++++++++++++++++++++
! ELECTRON-ION RECOMBINATION REACTIONS
!++++++++++++++++++++++++++++++++++++++++++++++++++++++++++++++++++++++++++++++++++++++++++++++++++++++++++++++++++++++++++++++++++++++++++++++++++++++++++++++
E + @A + ANY_NEUTRAL => @B + ANY_NEUTRAL           !   6.0d-27 * (300.0d0/Te)**1.5
    @A =  O^+
    @B =  O

E + E + @A => E + @B                               !   7.0d-20 * (300.0d0/Te)**4.5
    @A =  O^+  O2^+
    @B =  O    O2

E + O2^+ + ANY_NEUTRAL => O2 + ANY_NEUTRAL         !   6.0d-27 * (300.0d0/Te)**1.5
E + O2^+ => O + @B                                 !   2.7d-7 * (300.0d0/Te)**0.7 * @R
    @B = O       O(1D)   O(1S)
    @R = 0.55d0  0.40d0  0.05d0

e + O4^+ => O2 + O2                                !   1.4d-6 * (300.0d0/Te)**0.5

!++++++++++++++++++++++++++++++++++++++++++++++++++++++++++++++++++++++++++++++++++++++++++++++++++++++++++++++++++++++++++++++++++++++++++++++++++++++++++++++
! ELECTRON DETACHMENT REACTIONS
!++++++++++++++++++++++++++++++++++++++++++++++++++++++++++++++++++++++++++++++++++++++++++++++++++++++++++++++++++++++++++++++++++++++++++++++++++++++++++++++
O^-   + O      => O2  + e                          !   1.4d-10
O^-   + O2     => O3  + e                          !   5.0d-15
O^-   + O2(a1) => O3  + e                          !   3.0d-10
O^-   + O2(b1) => O   + O2 + e                     !   6.9d-10
O^-   + O3     => O2  + O2 + e                     !   3.0d-10

O2^-  + O      => O3  + e                          !   1.5d-10
O2^-  + O2     => O2  + O2 + e                     !   2.7d-10 * (TeffN2/300.0d0)**0.5 * exp(-5590.0d0/TeffN2)
O2^-  + O2(a1) => O2  + O2 + e                     !   2.0d-10
O2^-  + O2(b1) => O2  + O2 + e                     !   3.6d-10

O3^-  + O      => O2  + O2 + e                     !   3.0d-10


!++++++++++++++++++++++++++++++++++++++++++++++++++++++++++++++++++++++++++++++++++++++++++++++++++++++++++++++++++++++++++++++++++++++++++++++++++++++++++++++
! OPTICAL TRANSITIONS
!++++++++++++++++++++++++++++++++++++++++++++++++++++++++++++++++++++++++++++++++++++++++++++++++++++++++++++++++++++++++++++++++++++++++++++++++++++++++++++++
O2(a1) => O2                          		    !   2.6d-4
O2(b1) => O2(a1)                      	   	    !   1.5d-3
O2(b1) => O2                         		    !   8.5d-2
O2(c) => O2                        		        !   11.0d0

O(1D) => O                            		    !   5.0d-3
O(1S) => O(1D)                        		    !   1.34d0

!++++++++++++++++++++++++++++++++++++++++++++++++++++++++++++++++++++++++++++++++++++++++++++++++++++++++++++++++++++++++++++++++++++++++++++++++++++++++++++++
! QUENCHING REACTIONS
!++++++++++++++++++++++++++++++++++++++++++++++++++++++++++++++++++++++++++++++++++++++++++++++++++++++++++++++++++++++++++++++++++++++++++++++++++++++++++++++

!----------------------------------------------------------------------------------------------------------------------------------
! EXCITED STATES OF O2(a1)
!----------------------------------------------------------------------------------------------------------------------------------  
O2(a1) + O => O2 + O                                !   7.0d-16
O2(a1) + O2 => O2 + O2                      	    !   3.8d-18*exp(-205.0d0/Tgas)
O2(a1) + O3 => O2 + O2 + O(1D)              	    !   5.2d-11*exp(-2840.0d0/Tgas)
O2(a1) + O2(a1) => O2 + O2(b1)                      !   7.0d-28*Tgas**3.8*exp(700.0d0/Tgas) 
O2(a1) + O2 => O3 + O                       	    !   2.95d-21*(Tgas/300.0d0)**0.5
O2(a1) + O2(a1) => O2 + O2                  	    !   9.0d-17*exp(-560.0d0/Tgas)
O2(a1) + O2 + O => O2 + O2 + O              	    !   1.0d-32

!----------------------------------------------------------------------------------------------------------------------------------
! EXCITED STATES OF O2(b1)
!----------------------------------------------------------------------------------------------------------------------------------  
O2(b1) + O => O2(a1) + O                      	   !   8.1d-14
O2(b1) + O => O2 + O(1D)                           !   3.4d-11*(300.0d0/Tgas)**0.1*exp(-4200.0d0/Tgas)
O2(b1) + O2 => O2(a1) + O2                         !   4.3d-22*Tgas**2.4*exp(-281.0d0/Tgas)
O2(b1) + O3 => O2 + O2 + O                         !   2.2d-11
O2(b1) + O => O2 + O                               !   8.0d-15*(Tgas/300.0d0)**0.5d0
O2(b1) + O2(b1) => O2(a1) + O2                     !   3.6d-17*(Tgas/300.0d0)**0.5d0
O2(b1) + O3 => O2(a1) + O2 + O                     !   1.0d-14
O2(b1) + O3 => O2 + O3                             !   2.2d-11
O2(b1) + O3 => O2(a1) + O3                         !   2.2d-11
O2(b1) + O2 => O2 + O2                             !   4.1d-17

!----------------------------------------------------------------------------------------------------------------------------------
! EXCITED STATES OF O2(c)
!----------------------------------------------------------------------------------------------------------------------------------  
O2(c) + O => O2 + O(1S)                            !   9.0d-12
O2(c) + O2 => O2(b1) + O2(b1)                      !   3.0d-13
O2(c) + O => O2 + O                                !   4.95d-12
O2(c) + O => O2(a1) + O(1D)                        !   2.7d-12
O2(c) + O => O2(b1) + O(1D)                        !   1.35d-12
O2(c) + O2 => O2(a1) + O2                          !   1.86d-13
O2(c) + O2 => O2(b1) + O2                          !   2.1d-14
O2(c) + O2 => O2 + O2                              !   2.3d-14

!----------------------------------------------------------------------------------------------------------------------------------
! EXCITED STATES OF O(1D)
!----------------------------------------------------------------------------------------------------------------------------------  
O(1D) + O => O + O                           	    !   8.0d-12
O(1D) + O2 => O + O2                         	    !   6.4d-12*exp(67.0d0/Tgas)
O(1D) + O2 => O + O2(a1)                     	    !   1.0d-12
O(1D) + O2 => O + O2(b1)                     	    !   2.6d-11*exp(67.0d0/Tgas)
O(1D) + O3 => O2 + O + O                    	    !   1.2d-10
O(1D) + O3 => O2 + O2                      	    !   1.2d-10
O(1D) + O3 => O + O3                       	    !   1.2d-10

!----------------------------------------------------------------------------------------------------------------------------------
! EXCITED STATES OF O(1S)
!----------------------------------------------------------------------------------------------------------------------------------  
O(1S) + O => O(1D) + O                       	    !   5.0d-11*exp(-301.0d0/Tgas)
O(1S) + O2 => O(1D) + O2                     	    !   1.3d-12*exp(-850.0d0/Tgas)
O(1S) + O2 => O + O + O                    	    !   3.0d-12*exp(-850.0d0/Tgas)
O(1S) + O2(a1) => O + O2(c)                 	    !   1.1d-10
O(1S) + O2(a1) => O(1D) + O2(b1)          	    !   2.9d-11
O(1S) + O2(a1) => O + O + O               	    !   3.2d-11
O(1S) + O3 => O2 + O2                    	    !   2.9d-10
O(1S) + O3 => O2 + O + O(1D)              	    !   2.9d-10
O(1S) + O => O + O                          	    !   3.33d-11*exp(-300.0d0/Tgas)
O(1S) + O2 => O + O2                       	    !   1.6d-12*exp(-850.0d0/Tgas)

!++++++++++++++++++++++++++++++++++++++++++++++++++++++++++++++++++++++++++++++++++++++++++++++++++++++++++++++++++++++++++++++++++++++++++++++++++++++++++++++
! ION REACTIONS
!++++++++++++++++++++++++++++++++++++++++++++++++++++++++++++++++++++++++++++++++++++++++++++++++++++++++++++++++++++++++++++++++++++++++++++++++++++++++++++++

!----------------------------------------------------------------------------------------------------------------------------------
! POSITIVE IONS
!----------------------------------------------------------------------------------------------------------------------------------  
O^+ + O2 => O2^+ + O                               !   2.0d-11 * (300.0d0/TeffN)**0.5
O^+ + O3 => O2^+ + O2                              !   1.0d-10

O4^+ + O2 => O2^+ + O2 + O2                        !   3.3d-6  * (300.0d0/TeffN4)**4   * exp(-5030.0d0/TeffN4)
O4^+ + O2(a1) => O2^+ + O2 + O2                    !   1.0d-10
O4^+ + O2(b1) => O2^+ + O2 + O2                    !   1.0d-10
O4^+ + O      => O2^+ + O3                         !   3.0d-10

O^+ + O  + ANY_NEUTRAL => O2^+ + ANY_NEUTRAL       !   1.0d-29

O2^+ + O2 + O2 => O4^+ + O2                        !   2.4d-30 * (300.0d0/TeffN2)**3.2

!----------------------------------------------------------------------------------------------------------------------------------
! NEGATIVE IONS
!----------------------------------------------------------------------------------------------------------------------------------  
O^-   + O2(a1) => O2^-  + O                        !   1.0d-10
O^-   + O3     => O3^-  + O                        !   8.0d-10

O2^-  + O      => O^-   + O2                       !   3.3d-10
O2^-  + O3     => O3^-  + O2                       !   3.5d-10

O3^-  + O      => O2^-  + O2                       !   1.0d-11

O4^- + O2      => O2^-  + O2  + O2                 !   1.0d-10 * exp(-1044.0d0/TeffN4)
O4^- + O       => O3^-  + O2                       !   4.0d-10
O4^- + O       => O^-   + O2  + O2                 !   3.0d-10
O4^- + O2(a1)  => O2^-  + O2  + O2                 !   1.0d-10
O4^- + O2(b1)  => O2^-  + O2  + O2                 !   1.0d-10

O^-  + O2 + ANY_NEUTRAL => O3^- + ANY_NEUTRAL      !   1.1d-30 * (300.0d0/TeffN)

O2^- + O2 + ANY_NEUTRAL => O4^- + ANY_NEUTRAL      !   3.5d-31 * (300.0d0/TeffN2)

!----------------------------------------------------------------------------------------------------------------------------------
! ION-ION RECOMBINATION
!----------------------------------------------------------------------------------------------------------------------------------  
O^-   + @A    => O   + @B                          !   2.0d-7 * (300.0d0/TionN)**0.5
    @A = O^+  O2^+
    @B = O    O2

O2^-  + @A    => O2  + @B                          !   2.0d-7 * (300.0d0/TionN)**0.5
    @A = O^+  O2^+
    @B = O    O2

O3^-  + @A    => O3  + @B                          !   2.0d-7 * (300.0d0/TionN)**0.5
    @A = O^+  O2^+
    @B = O    O2

O^-   + @A    => O   + @B                          !   1.0d-7
    @A = O2^+  O4^+
    @B = O+O   O2+O2

O2^-  + @A    => O2  + @B                          !   1.0d-7
    @A = O2^+  O4^+
    @B = O+O   O2+O2

O3^-  + @A    => O3  + @B                          !   1.0d-7
    @A = O2^+  O4^+
    @B = O+O   O2+O2

O4^- + @A    => O2 + O2 + @B                        !   1.0d-7
    @A = O^+   O2^+   O4^+
    @B = O     O2     O2+O2

O^-  + @A  + ANY_NEUTRAL => O  + @B  + ANY_NEUTRAL !   2.0d-25 * (300.0d0/TionN)**2.5
    @A = O^+  O2^+
    @B = O    O2

O2^- + @A  + ANY_NEUTRAL => O2 + @B  + ANY_NEUTRAL !   2.0d-25 * (300.0d0/TionN)**2.5
    @A = O^+  O2^+
    @B = O    O2

O^-  + @A  + ANY_NEUTRAL => @B  + ANY_NEUTRAL      !   2.0d-25 * (300.0d0/TionN)**2.5
    @A = O^+  O2^+
    @B = O2   O3

O2^- + @A  + ANY_NEUTRAL => @B  + ANY_NEUTRAL      !   2.0d-25 * (300.0d0/TionN)**2.5
    @A = O^+
    @B = O3

# Three-body recombination of O3^- has to be verified
O3^-  + @A + ANY_NEUTRAL => O3  + @B + ANY_NEUTRAL !   2.0d-25 * (300.0d0/TionN2)**2.5
    @A = O^+  O2^+
    @B = O    O2
	
END           
