# Supplementary material for: Temperature‐Dependent Kinetics of Plasma‐Based CO2 Conversion: Interplay of Electron‐Driven and Thermal‐Driven Chemistry
Source: ChemSusChem. 2024 Nov 20;18(6):e202401526. doi: 10.1002/cssc.202401526 (PMC11912113; doi:10.1002/cssc.202401526)
Supplement: Supplementary file 1 — Supporting Information [file CSSC-18-e202401526-s001.zip › therm_CO2.dat]

!
! SUPPLEMENTARY MATERIAL
!
! TEMPERATURE-DEPENDENT KINETICS OF PLASMA-BASED CO2 CONVERSION: INTERPLAY OF ELECTRON-DRIVEN AND THERMAL-DRIVEN CHEMISTRY

! ASWATH MOHANAN(1), RAMSES SNOECKX(1,2,*), AND MIN SUK CHA(1) 
! (1)CCRC, PHYSICAL SCIENCE AND ENGINEERING DIVISION (PSE), KING ABDULLAH UNIVERSITY OF SCIENCE AND TECHNOLOGY (KAUST), THUWAL 23955, SAUDI ARABIA
! (2)LABORATORY FOR ADVANCED FIBERS, EMPA, SWISS FEDERAL LABORATORIES FOR MATERIALS SCIENCE AND TECHNOLOGY, LERCHENFELDSTRASSE 5, 9014 ST. GALLEN, SWITZERLAND
! (*)CORRESPONDING AUTHOR: RAMSES.SNOECKX@EMPA.CH
!
!
! Compiled by Mohanan A. 01/June/2024
!
! DELETE THE ENTIRE COMMENTED PART BEFORE USE
!
THERMO
300.000    1000.000   5000.000
O2                      O   2                   200.000 6000.000 1000.000      1  !\COMMENT:  RUS 89  
+3.66096065E+00+6.56365811E-04-1.41149627E-07+2.05797935E-11-1.29913436E-15    2
-1.21597718E+03+3.41536279E+00+3.78245636E+00-2.99673416E-03+9.84730201E-06    3
-9.68129509E-09+3.24372837E-12-1.06394356E+03+3.65767573E+00+0.00000000E+00    4
O                       O   1                   200.000 6000.000 1000.000      1  !\COMMENT:  L 1/90  
+2.54363697E+00-2.73162486E-05-4.19029520E-09+4.95481845E-12-4.79553694E-16    2
+2.92260120E+04+4.92229457E+00+3.16826710E+00-3.27931884E-03+6.64306396E-06    3
-6.12806624E-09+2.11265971E-12+2.91222592E+04+2.05193346E+00+2.99687009E+04    4
O(1D)             TOG0.1O   1               G   250.00   5000.000  1000.000    1
2.50000000E+00  2.09269749E-15-1.12265703E-18 2.52763107E-22-2.20095986E-26    2
5.19967993E+04  4.61655698E+00 2.50000000E+00-2.24109083E-13 5.10243587E-16    3
-4.87364824E-19 1.66558504E-22 5.19967993E+04 4.61655698E+00 5.27421743E+04    4
O(1S)             TOG0.1O   1               G   250.00   5000.000  1000.000    1
2.50000000E+00 -5.12111569E-15 2.63711755E-18-5.70482098E-22 4.36071995E-26    2
7.77864749E+04  3.00711906E+00 2.50000000E+00 5.10177634E-14-1.91713954E-16    3
2.31042877E-19 -9.05255961E-23 7.77864749E+04 3.00711906E+00 7.85318499E+04    4
O2(a1)            TOG0.1O   2               G   250.00   5000.000  1000.000    1
3.49284498E+00  1.12984811E-03-4.76125161E-07 9.47008370E-11-6.99563349E-15    2
1.01615866E+04  3.90413281E+00 3.56627894E+00-1.41907208E-03 6.14763165E-06    3
-5.79978803E-09 1.73922266E-12 1.02790723E+04 4.16218583E+00 1.13229587E+04    4
O2(b1)            TOG0.1O   2               G   250.00   5000.000  1000.000    1
3.54614910E+00  1.08161326E-03-4.57060207E-07 9.35864224E-11-7.26738527E-15    2
1.76990511E+04  2.93018214E+00 3.51189947E+00-1.08470211E-03 5.67645272E-06    3
-5.53749479E-09 1.69086590E-12 1.78400977E+04 3.71882289E+00 1.88789652E+04    4
O2(c)             TOG0.1O   2               G   250.00   5000.000  1000.000    1
7.62382658E+00 -1.54573809E-03-7.05249272E-08 7.91633276E-11-7.95893809E-15    2
4.41464096E+04 -2.03502554E+01 5.00539717E+00-1.55634595E-02 5.93700454E-05    3
-6.62750955E-08 2.35418804E-11 4.58387731E+04-1.73472320E+00 4.70440596E+04    4
O2(V1)            TPIS89O   2               G   200.000  3500.000  1000.000    1
 3.28253784E+00 1.48308754E-03-7.57966669E-07 2.09470555E-10-2.16717794E-14    2
-1.08845772E+03 5.45323129E+00 3.78245636E+00-2.99673416E-03 9.84730201E-06    3
-9.68129509E-09 3.24372837E-12-1.06394356E+03 3.65767573E+00                   4
O2(V2)            TPIS89O   2               G   200.000  3500.000  1000.000    1
 3.28253784E+00 1.48308754E-03-7.57966669E-07 2.09470555E-10-2.16717794E-14    2
-1.08845772E+03 5.45323129E+00 3.78245636E+00-2.99673416E-03 9.84730201E-06    3
-9.68129509E-09 3.24372837E-12-1.06394356E+03 3.65767573E+00                   4
O2(V3)            TPIS89O   2               G   200.000  3500.000  1000.000    1
 3.28253784E+00 1.48308754E-03-7.57966669E-07 2.09470555E-10-2.16717794E-14    2
-1.08845772E+03 5.45323129E+00 3.78245636E+00-2.99673416E-03 9.84730201E-06    3
-9.68129509E-09 3.24372837E-12-1.06394356E+03 3.65767573E+00                   4
O2(V4)            TPIS89O   2               G   200.000  3500.000  1000.000    1
 3.28253784E+00 1.48308754E-03-7.57966669E-07 2.09470555E-10-2.16717794E-14    2
-1.08845772E+03 5.45323129E+00 3.78245636E+00-2.99673416E-03 9.84730201E-06    3
-9.68129509E-09 3.24372837E-12-1.06394356E+03 3.65767573E+00                   4
O3                      O   30   00   00   0G   300.00   5000.00   1000.00     1
 0.54293700E+01 0.18203800E-02-0.77056000E-06 0.14993000E-09-0.10760000E-13    2
 0.15235300E+05-0.32660000E+01 0.24626100E+01 0.95827800E-02-0.70873600E-05    3
 0.13633700E-08 0.29696000E-12 0.16061500E+05 0.12142000E+02                   4
CO                TPIS79C   1O   1          G   200.000  3500.000  1000.000    1
 2.71518561E+00 2.06252743E-03-9.98825771E-07 2.30053008E-10-2.03647716E-14    2
-1.41518724E+04 7.81868772E+00 3.57953347E+00-6.10353680E-04 1.01681433E-06    3
 9.07005884E-10-9.04424499E-13-1.43440860E+04 3.50840928E+00                   4
CO2               L 7/88C   1O   2          G   200.000  3500.000  1000.000    1
 3.85746029E+00 4.41437026E-03-2.21481404E-06 5.23490188E-10-4.72084164E-14    2
-4.87591660E+04 2.27163806E+00 2.35677352E+00 8.98459677E-03-7.12356269E-06    3
 2.45919022E-09-1.43699548E-13-4.83719697E+04 9.90105222E+00                   4
C                 L11/88C   1               G   200.000  3500.000  1000.000    1
 2.49266888E+00 4.79889284E-05-7.24335020E-08 3.74291029E-11-4.87277893E-15    2
 8.54512953E+04 4.80150373E+00 2.55423955E+00-3.21537724E-04 7.33792245E-07    3
-7.32234889E-10 2.66521446E-13 8.54438832E+04 4.53130848E+00                   4
C2O               T 8/11C   2O   1    0    0G   200.000  6000.000   1000.0     1! Goos-Burcat
 5.42468378E+00 1.85393945E-03-5.17932956E-07 6.77646230E-11-3.53315237E-15    2! Carbon oxide
 4.37161379E+04-3.69608405E+00 2.86278214E+00 1.19701204E-02-1.80851222E-05    3! 12071-23-7 
 1.52777730E-08-5.20063163E-12 4.43125964E+04 8.89759099E+00 1.2               4! 378.86 
END
